# Supplementary material for: Suppressing Glycerol‐3‐phosphate Phosphatase and Enhancing Glycerol‐3‐Phosphate Shuttle Flux Crucial for High‐Efficiency Fatty Acid Production in the Fast‐Growing Oleaginous Schizochytrium
Source: Adv Sci (Weinh). 2025 Sep 24;12(45):e10021. doi: 10.1002/advs.202510021 (PMC12677618; doi:10.1002/advs.202510021)
Supplement: Supplementary file 2 — Supplemental Data File [file ADVS-12-e10021-s003.zip]

Archive with 12 entries (12 files):
- Source Data Fig. 2.xlsx
- Source Data Fig. 4.xlsx
- Source Data Fig. 5.xlsx
- Source Data Fig. 6.xlsx
- Source Data Fig. 7.xlsx
- Source Data Fig. S1.xlsx
- Source data Fig. S2.xlsx
- Source data Fig. S3.xlsx
- Source data Fig. S4.xlsx
- Source data Fig. S5.xlsx
- Source data Fig. S6.xlsx
- Source Data Fig. S7.xlsx
