# Supplementary material for: Suppressing Glycerol‐3‐phosphate Phosphatase and Enhancing Glycerol‐3‐Phosphate Shuttle Flux Crucial for High‐Efficiency Fatty Acid Production in the Fast‐Growing Oleaginous Schizochytrium
Source: Adv Sci (Weinh). 2025 Sep 24;12(45):e10021. doi: 10.1002/advs.202510021 (PMC12677618; doi:10.1002/advs.202510021)
Supplement: Supplementary file 2 — Supplemental Data File [file ADVS-12-e10021-s003.zip › Source Data Fig. 2.xlsx]

## Sheet: Sheet1
Figure 2A																	Figure 2B
	Biomass (g/L)-ZW1																Time (h)	TFA content-ZW1			average	stdeva
Time (h)				average	stdeva		Time (h)	TFA titer (g/L)-ZW1			average	stdeva		Time (h)	Residual glucose (g/L)-ZW1		24	0.402858	0.420801	0.419111	0.414257	0.00990754
0	2	2	2	2	0		24	13.4152	14.181	13.7678	13.788	0.383307		0	90		28	0.429994	0.439439	0.437803	0.435745	0.00504717
12	12.9	14.55	12.25	13.2333	1.18568		28	16.2108	14.6992	14.9072	15.2724	0.819293		12	70		40	0.40682	0.414396	0.412735	0.411317	0.00398212
18	24.3	21.8	23.75	23.2833	1.31371		40	24.8771	24.9052	23.5259	24.4361	0.788344		18	48		48	0.439333	0.445669	0.443409	0.442804	0.00321114
24	33.3	33.7	32.85	33.2833	0.425245		48	29.0399	30.0158	28.3782	29.1446	0.823816		24	39		60	0.46519	0.466849	0.466693	0.466244	0.000915967
28	37.7	33.45	34.05	35.0667	2.30018		60	35.5871	36.1575	36.262	36.0022	0.363291		24.1	67.0909		68	0.454705	0.455627	0.454977	0.455103	0.000473526
32	47.15	45.65	48.85	47.2167	1.60104		68	42.9014	43.1251	41.1071	42.3779	1.10616		28	29		76	0.354866	0.35886	0.357949	0.357225	0.00209334
36	54.85	55.5	52.35	54.2333	1.66308		76	32.0089	32.9613	32.4839	32.4847	0.476209		28.1	40.7391		84	0.36244	0.36003	0.37544	0.36597	0.00828931
40	61.15	60.1	57	59.4167	2.15774		84	33.2359	31.287	32.9263	32.4831	1.0473		32	24		108	0.36402	0.36102	0.35936	0.361467	0.00236189
44	56.45	58.35	60.3	58.3667	1.92505		108	32.9442	32.8892	31.318	32.3838	0.923394		32.1	43		120	0.2978	0.29248	0.29741	0.295897	0.00296534
48	66.1	67.35	64	65.8167	1.69288		120	24.7471	25.6797	25.5475	25.3248	0.504626		36	24
52	68.45	69.1	73.1	70.2167	2.5181									36.1	40.32			TAG content-ZW1			average	stdeva
56	75.35	76.45	77.8	76.5333	1.22712									40	23		28	0.361868	0.436947	0.398636	0.39915	0.0375423
60	76.5	77.45	77.7	77.2167	0.633114									40.1	40.28		48	0.379101	0.43006	0.431526	0.413562	0.0298533
64	85.05	86.4	82.65	84.7	1.89934		Time (h)	TAG titer (g/L)-ZW1			average	stdeva		44	22		68	0.44627	0.453727	0.384191	0.428063	0.0381761
68	94.35	94.65	90.35	93.1167	2.40069		28	13.6424	14.6159	13.5736	13.9439	0.582927		44.1	38.5		84	0.31718	0.37425	0.36254	0.351323	0.0301431
72	95.8	96.2	98.55	96.85	1.48577		48	25.0586	28.9645	27.6177	27.2136	1.98408		48	22		108	0.32204	0.2885	0.2461	0.285547	0.038056
76	90.2	91.85	90.75	90.9333	0.840139		68	42.1056	42.9452	34.7117	39.9208	4.53073		48.1	38.2857		120	0.29647	0.2165	0.22495	0.245973	0.043935
80	86.95	84.7	86.05	85.9	1.13248		84	29.0856	32.5224	31.7945	31.1342	1.81106		52	26
84	91.7	86.9	87.7	88.7667	2.57164		108	29.1443	26.2827	21.4475	25.6248	3.89032		52.1	38.4286
96	84.9	81.7	81.3	82.6333	1.97315		120	24.637	19.0087	19.3236	20.9898	3.16255		56	31
108	90.5	91.1	87.15	89.5833	2.12858									56.1	38.9286
120	83.1	87.8	85.9	85.6	2.36432									60	26
														60.1	38.4286
														64	29
														64.1	38.8571
														68	37
														68.1	43.4286
														72	40
														72.1	46.6429
														76	42
														76.1	42
														80	40
														80.1	40
														84	40
														84.1	40
														96	39
														96.1	40.0714
														108	38
														108.1	39.5
														120	38
Figure 2 D							Figure 2 E
Time (h)	Biomass (g/L)- ZW1			average	stdeva		Time (h)	TFA content- ZW1			average	stdeva
24	6.9	6.8	7.1	6.93333	0.152753		48	0.425991	0.473214	0.48887	0.462692	0.0327332
36	10	9.6	9.8	9.8	0.2		60	0.50062	0.451074	0.466	0.472565	0.0254169
48	12.3	12.2	11.5	12	0.43589		Time (h)	TFA content- ZW2			average	stdeva
60	13	13.5	13.5	13.3333	0.288675		48	0.62925	0.616089	0.640647	0.628662	0.0122896
72	13.9	13.9	14	13.9333	0.057735		60	0.653473	0.666897	0.670863	0.663745	0.00911348
96	13.6	13.2	13.9	13.5667	0.351188
Time (h)	Biomass (g/L)- ZW2			average	stdeva		Figure 2 F
24	6.7	6.8	6.3	6.6	0.264575		Time (h)	TAG content- ZW1			average	stdeva
36	10.8	10.9	11.2	10.9667	0.208167		48	0.350511	0.363079	0.403747	0.372446	0.0278263
48	16.1	15.6	15.9	15.8667	0.251661		60	0.427539	0.340907	0.376164	0.381537	0.043565
60	16.7	17.3	16.9	16.9667	0.305505		Time (h)	TAG content- ZW2			average	stdeva
72	16	16.1	16.1	16.0667	0.057735		48	0.51603	0.545448	0.553526	0.538335	0.0197342
96	16.2	16.4	16.2	16.2667	0.11547		60	0.554553	0.570268	0.506565	0.543795	0.0331862
Figure 2G																	Figure 2H
Time (h)	Biomass (g/L)-ZW2			average	stdeva									Time (h)	Residual glucose (g/L)-ZW2			TFA content-ZW2			average	stdeva
0	2	2	2	2			Time (h)	TFA titer (g/L)-ZW2			average	stdeva		0	90		24	0.406244	0.411607	0.411397	0.409749	0.00303789
12	11.9	11.5	11.1	11.5	0.4		24	14.2795	14.7561	15.2217	14.7524	0.471128		12	61		28	0.444003	0.449589	0.446729	0.446774	0.00279339
18	23.8	26.05	26.3	25.3833	1.37689		28	20.8904	20.5462	20.5718	20.6695	0.191709		18	51		40	0.523055	0.525892	0.52096	0.523302	0.00247552
24	35.15	35.85	37	36	0.934077		40	38.7061	38.6005	36.2327	37.8464	1.3985		24	39		48	0.550324	0.550765	0.548815	0.549968	0.00102292
28	47.05	45.7	46.05	46.2667	0.700595		48	48.6487	47.5586	49.064	48.4238	0.777526		24.1	66.8182		60	0.606527	0.611365	0.613723	0.610539	0.00366885
32	51.9	49.85	50.1	50.6167	1.11841		60	60.3494	61.8396	60.3904	60.8598	0.848782		28	36		68	0.64462	0.642652	0.646713	0.644661	0.00203093
36	61.45	63.15	60.3	61.6333	1.43382		68	70.9082	72.0412	72.3672	71.7722	0.765784		28.1	40.4348		76	0.618307	0.616768	0.616673	0.617249	0.000917165
40	74	73.4	69.55	72.3167	2.41471		76	66.4062	66.6418	65.7682	66.272	0.452014		32	21		84	0.60153	0.61271	0.62434	0.61286	0.0114057
44	79.35	80.2	82.5	80.6833	1.62967		84	65.0251	66.3868	68.7393	66.7171	1.87901		32.1	41		108	0.58172	0.54227	0.5552	0.55973	0.0201113
48	88.4	86.35	89.4	88.05	1.55483		108	63.2328	57.8333	60.4614	60.5092	2.70005		36	14		120	0.5424	0.54174	0.50969	0.531277	0.0186975
52	87.65	86.05	84.65	86.1167	1.50111		120	56.7353	55.9885	54.1288	55.6175	1.34224		36.1	39.92
56	92.7	94.55	92.9	93.3833	1.0153									40	10			TAG content-ZW2			average	stdeva
60	99.5	101.15	98.4	99.6833	1.38414									40.1	39.52		28	0.392637	0.436986	0.461376	0.430333	0.0348493
64	104.05	102.35	102.1	102.833	1.06105									44	16		48	0.457663	0.447737	0.509265	0.471555	0.0330332
68	110	112.1	111.9	111.333	1.15902									44.1	36.7857		68	0.646711	0.570362	0.616496	0.61119	0.0384498
76	107.4	108.05	106.65	107.367	0.700595									48	23		84	0.542034	0.569935	0.581191	0.564387	0.0201593
80	107.7	106.9	109.95	108.183	1.5814		Time (h)	TAG titer (g/L)-ZW2			average	stdeva		48.1	38.2143		108	0.469751	0.431522	0.445457	0.44891	0.0193467
84	108.1	108.35	110.1	108.85	1.08972		28	18.4736	19.9703	21.2464	19.8967	1.38787		52	18		120	0.44222	0.379064	0.499128	0.440137	0.0600592
96	108.9	105	106.65	106.85	1.95768		48	40.4574	38.6621	45.5283	41.5493	3.56097		52.1	37.7143
108	108.7	106.65	108.9	108.083	1.24532		68	71.1382	63.9376	68.9859	68.0206	3.69607		56	8
120	104.6	103.35	106.2	104.717	1.42858		84	58.5939	61.7524	63.9892	61.4452	2.71071		56.1	36.7143
							108	51.0619	46.0218	48.5103	48.5313	2.52009		60	12
							120	46.2562	39.1762	53.0074	46.1466	6.91623		60.1	37.2857
														64	16
														64.1	37.4286
														68	19
														68.1	37.4286
														72	17
														72.1	37.1429
														76	16
														76.1	37.4286
														80	30
														80.1	39.4286
														84	30
														84.1	39
														96	12
														96.1	36
														108	34
														108.1	39.5714
														120	38
