# Supplementary material for: Suppressing Glycerol‐3‐phosphate Phosphatase and Enhancing Glycerol‐3‐Phosphate Shuttle Flux Crucial for High‐Efficiency Fatty Acid Production in the Fast‐Growing Oleaginous Schizochytrium
Source: Adv Sci (Weinh). 2025 Sep 24;12(45):e10021. doi: 10.1002/advs.202510021 (PMC12677618; doi:10.1002/advs.202510021)
Supplement: Supplementary file 2 — Supplemental Data File [file ADVS-12-e10021-s003.zip › Source Data Fig. 4.xlsx]

## Sheet: Sheet1
Figure 4B
G3PPase activity				average	stdeva
48-ZW1	1.39951	1.4224	1.42981	1.41724	0.0157963
48-ZW2	0.947505	0.990273	0.881884	0.939888	0.0545946
60-ZW1	1.40371	1.34416	1.20557	1.31781	0.101665
60-ZW2	0.870592	0.825178	0.781264	0.825678	0.0446663
Figure 4C
tag				average	stdeva
ZW2-48	0.907529	1.05958	1.03289	1	0.0811857
G3PPAsp-48	1.06281	1.0029	1.09506	1.05359	0.046767
G3PPGly-48	0.95202	0.844391	0.911952	0.902788	0.0543962
G3PPGly-48	0.76693	0.839888	0.850282	0.819033	0.0454209
				average	stdeva
ZW2-60	0.974415	0.98949	1.0361	1	0.0321552
G3PPAsp-60	0.851401	0.889308	0.849159	0.863289	0.0225607
G3PPGly-60	0.644045	0.629761	0.653407	0.642404	0.0119078
G3PPGly-60	0.685418	0.74345	0.68183	0.703566	0.0345873
Figure 4D
G3P				average	stdeva
ZW2-48	1.05659	0.957356	0.986058	1	0.0510635
G3PPAsp-48	0.678632	0.679695	0.715611	0.691313	0.0210494
G3PPGly-48	0.527164	0.547407	0.462687	0.51242	0.0442427
G3PPGly-48	0.489127	0.575446	0.466616	0.510396	0.0574483
				average	stdeva
ZW2-60	0.96019	0.894456	1.14535	1	0.1301
G3PPAsp-60	0.576406	0.655989	0.673813	0.635403	0.0518643
G3PPGly-60	0.41157	0.406634	0.315812	0.378005	0.0539176
G3PPGly-60	0.439264	0.418137	0.37103	0.409477	0.0349315
Figure 4E
glycerol				average	stdeva
ZW2-48	0.826355	1.08917	1.08447	1	0.1504
G3PPAsp-48	1.50366	1.5056	1.43376	1.481	0.0409298
G3PPGly-48	1.74772	1.94631	1.74934	1.81446	0.114189
G3PPGly-48	1.85925	1.99259	1.78941	1.88042	0.103234
				average	stdeva
ZW2-60	0.899858	0.953162	1.14698	1	0.130049
G3PPAsp-60	1.17784	1.31365	1.42804	1.30651	0.125255
G3PPGly-60	1.97915	1.8528	1.8667	1.89955	0.0692825
G3PPGly-60	2.39823	2.23915	2.81135	2.48291	0.29535
Figure 4F
tag				average	stdeva
DMSO-36	0.983839	0.98708	1.02908	1	0.0252368
CP1-36	1.29826	1.19972	1.18028	1.22609	0.0632525
				average	stdeva
DMSO-60	0.982727	1.00955	1.00772	1	0.014987
CP1-60	1.54616	1.46948	1.45366	1.48977	0.0494775
Figure 4G
G3P					average	stdeva
DMSO-36	1.15911	0.936157	0.939087	0.96565	1.01145	0.127883
CP1-36	1.36784	1.31816	1.95488	1.81954	1.54696	0.35414
					average	stdeva
DMSO-60	0.938785	1.04638	0.910827	1.10401	0.965329	0.0715678
CP1-60	2.56214	1.88851	2.18063	2.18473	2.21043	0.337801
Figure 4H
glycerol					average	stdeva
DMSO-36	1.08716	1.0485	0.898653	0.965693	1.01144	0.0995672
CP1-36	0.663011	0.68218	0.824015	0.777035	0.723069	0.087946
					average	stdeva
DMSO-60	0.943969	1.0182	0.924137	1.1137	0.962101	0.0495833
CP1-60	0.616799	0.556453	0.630745	0.786862	0.601333	0.0394872
