# Supplementary material for: Suppressing Glycerol‐3‐phosphate Phosphatase and Enhancing Glycerol‐3‐Phosphate Shuttle Flux Crucial for High‐Efficiency Fatty Acid Production in the Fast‐Growing Oleaginous Schizochytrium
Source: Adv Sci (Weinh). 2025 Sep 24;12(45):e10021. doi: 10.1002/advs.202510021 (PMC12677618; doi:10.1002/advs.202510021)
Supplement: Supplementary file 2 — Supplemental Data File [file ADVS-12-e10021-s003.zip › Source Data Fig. 5.xlsx]

## Sheet: Sheet1
Figure 5A
				average	stdeva
DH-I	0.00481918	0.00428022	0.00505582	0.00471841	0.000397501
DH-V	0.00844076	0.0072542	0.00817696	0.00795731	0.000623031
Figure 5B
				average	stdeva
ZW1-48	0.225718	0.195192	0.216735	0.212548	0.0156875
ZW1-DH-I1-48	0.281329	0.29937	0.26511	0.281936	0.0171383
ZW1-DH-V1-48	0.314934	0.336963	0.313119	0.321672	0.0132734
ZW1-DH-V2-48	0.321441	0.320214	0.284536	0.30873	0.0209619
				average	stdeva
ZW1-60	0.271304	0.278405	0.293539	0.281083	0.0113567
ZW1-DH-I1-60	0.306089	0.296823	0.314679	0.305864	0.00893034
ZW1-DH-V1-60	0.348958	0.360732	0.36172	0.357137	0.00710018
ZW1-DH-V2-60	0.350978	0.336454	0.367072	0.351501	0.0153159
