# Supplementary material for: Suppressing Glycerol‐3‐phosphate Phosphatase and Enhancing Glycerol‐3‐Phosphate Shuttle Flux Crucial for High‐Efficiency Fatty Acid Production in the Fast‐Growing Oleaginous Schizochytrium
Source: Adv Sci (Weinh). 2025 Sep 24;12(45):e10021. doi: 10.1002/advs.202510021 (PMC12677618; doi:10.1002/advs.202510021)
Supplement: Supplementary file 2 — Supplemental Data File [file ADVS-12-e10021-s003.zip › Source Data Fig. 6.xlsx]

## Sheet: Sheet1
Figure 6A
Time (h)	ZW1			average	stdeva		Time (h)	ZW1-G1G2-1			average	stdeva
24	5.6	5.6	5.8	5.66667	0.11547		24	6	6.2	6.6	6.26667	0.305505
36	8.2	8.2	8.4	8.26667	0.11547		36	9.2	9.6	9.6	9.46667	0.23094
48	10	10.6	10.3	10.3	0.3		48	10.7	10.2	10.8	10.5667	0.321455
60	11.7	11.5	11.8	11.6667	0.152753		60	12.1	12.2	12.1	12.1333	0.057735
Time (h)	ZW1-G1G2-2			average	stdeva
24	7.4	7.4	7.2	7.33333	0.11547
36	9.8	9.4	9.6	9.6	0.2
48	10.3	10.4	10.9	10.5333	0.321455
60	12.2	11.4	11.1	11.5667	0.568624
Figure 6B							Figure 6C
				average	stdeva						average	stdeva
ZW1-36h	0.350996	0.34175	0.314891	0.335879	0.018755		ZW1-36h	0.181128	0.180044	0.142077	0.167749	0.0222397
ZW1-G1G2-1-36h	0.431111	0.391898	0.421649	0.414886	0.0204623		ZW1-G1G2-1-36h	0.244046	0.196587	0.23213	0.224254	0.02469
ZW1-G1G2-2-36h	0.416972	0.426142	0.431425	0.424846	0.00731336		ZW1-G1G2-2-36h	0.209	0.202932	0.18078	0.197571	0.0148541
ZW1-60h	0.416625	0.463517	0.47188	0.450674	0.0297822		ZW1-60h	0.277963	0.245781	0.302003	0.275249	0.0282092
ZW1-G1G2-1-60h	0.519395	0.540169	0.558204	0.539256	0.0194206		ZW1-G1G2-1-60h	0.357113	0.371422	0.402004	0.376846	0.0229317
ZW1-G1G2-2-60h	0.526357	0.545095	0.520409	0.53062	0.0128834		ZW1-G1G2-2-60h	0.357437	0.381932	0.395111	0.37816	0.0191181
Figure 6D																	Figure 6E
				average	stdeva			TFA titer			average	stdeva		Time (h)	residual glucose (g/L)		TFA content				average	stdeva
0	2	2	2	2			24	12.5625	12.0412	12.0538	12.2192	0.297406		0	90		24	0.356889	0.352598	0.354523	0.35467	0.00214958
12	13.3	13.35	12.9	13.1833	0.246644		28	17.1263	17.6122	17.0431	17.2605	0.307372		12	84		28	0.419249	0.419337	0.414169	0.417585	0.00295865
18	22.2	22.6	23.8	22.8667	0.832666		40	26.3556	24.7977	26.5045	25.8859	0.94538		18	55		40	0.438529	0.446403	0.441373	0.442102	0.00398699
24	35.2	34.15	34	34.45	0.653835		48	33.1852	34.0076	33.1999	33.4642	0.470605		24	44		48	0.438378	0.436274	0.441195	0.438615	0.00246884
28	40.85	42	41.15	41.3333	0.596518		60	46.2489	48.6294	47.238	47.3721	1.19589		24.1	71.2727		60	0.519943	0.518161	0.518529	0.518878	0.000940572
32	48.4	46.35	46.8	47.1833	1.07742		68	52.3038	52.8131	53.6019	52.9063	0.654011		28	40		68	0.525931	0.526027	0.529663	0.527207	0.00212727
36	55.3	52.95	53.8	54.0167	1.18989		72	53.4682	54.226	55.5912	54.4285	1.07588		32	15		72	0.52756	0.525191	0.527681	0.526811	0.00140389
40	60.1	55.55	60.05	58.5667	2.61263		84	46.9155	47.2842	47.9683	47.3893	0.534193		32.1	40.92		84	0.491005	0.506526	0.512208	0.503246	0.0109754
44	67.4	67.9	70.55	68.6167	1.69288		108	39.0595	38.0134	40.8379	39.3036	1.42796		36	27		108	0.41708	0.416129	0.438645	0.423952	0.0127341
48	75.7	77.95	75.25	76.3	1.44655		120	39.9318	39.7084	40.6046	40.0816	0.466503		36.1	39.48		120	0.431928	0.434684	0.432654	0.433089	0.00142831
52	78.95	77.1	79.35	78.4667	1.20035									40	25
56	84.85	84.65	84.35	84.6167	0.251661									40.1	40.12		tag content				average	stdeva
60	88.95	93.85	91.1	91.3	2.45611									44	27		28	0.340512	0.372003	0.374676	0.362397	0.0190001
64	94.35	95.75	92	94.0333	1.89495									44.1	39.72		48	0.43448	0.411265	0.392329	0.412691	0.0211114
68	99.45	100.4	101.2	100.35	0.876071									48	26		68	0.446775	0.430681	0.456744	0.444733	0.0131508
72	101.35	103.25	105.35	103.317	2.00083									48.1	39.92		84	0.381002	0.383612	0.413542	0.392719	0.0180804
76	97.2	99.3	98.7	98.4	1.08167									52	16		108	0.390243	0.325096	0.329143	0.348161	0.0365007
80	96.55	96.4	95.55	96.1667	0.53929			tag titer			average	stdeva		52.1	40.48		120	0.290797	0.267333	0.255231	0.27112	0.0180828
84	95.55	93.35	93.65	94.1833	1.19304		28	13.9099	15.6241	15.4179	14.984	0.935873		56	29
96	96.2	96.65	94.6	95.8167	1.07742		48	32.8901	32.0581	29.5228	31.4903	1.754		56.1	39.8
108	93.65	91.35	93.1	92.7	1.20104		68	44.4318	43.2404	46.2224	44.6315	1.50105		60	27
120	92.45	91.35	93.85	92.55	1.253		84	36.4047	35.8102	38.7282	36.981	1.54199		60.1	39.48
							108	36.5463	29.6976	30.6432	32.2957	3.71138		64	19
							120	26.8842	24.4209	23.9534	25.0862	1.57457		64.1	40.12
														68	22
														68.1	39.76
														72	27
														72.1	40.2
														76	25
														76.1	40.36
														80	26
														80.1	39.92
														84	30
														84.1	40.08
														96	20
														96.1	40.16
														108	32
														108.1	39.68
														120	35
Figure 6G																	Figure 6H
				average	stdeva		Time (h)	TFA titer			average	stdeva		Time (h)	residual glucose (g/L)		Time (h)	TFA content			average	stdeva
0	2	2	2	2	0		24	10.2928	9.88698	9.77181	9.98386	0.273667		0	90		24	0.305878	0.303747	0.297921	0.302515	0.00411899
12	7.4	7.45	7.15	7.33333	0.160728		28	16.1133	15.5693	15.566	15.7495	0.315041		12	77		28	0.401328	0.40335	0.400154	0.401611	0.00161658
18	19.2	19.2	19.3	19.2333	0.057735		40	25.3964	25.641	26.2398	25.759	0.433932		18	48		40	0.435615	0.4357	0.431576	0.434297	0.00235728
24	33.65	32.55	32.8	33	0.576628		48	34.6289	36.5912	34.4135	35.2112	1.19995		24	60		48	0.455644	0.459978	0.464734	0.460118	0.00454655
28	40.15	38.6	38.9	39.2167	0.822091		60	45.2944	44.6904	46.3767	45.4538	0.854393		24.1	87.2727		60	0.507785	0.503838	0.501099	0.504241	0.00336116
32	43.95	44.55	44.95	44.4833	0.503322		68	51.8254	50.7145	53.0812	51.8737	1.18409		28	38		68	0.518254	0.518288	0.522968	0.519837	0.00271169
36	51.65	51.4	50.5	51.1833	0.604842		72	63.2472	60.2851	59.9556	61.1627	1.81279		28.1	40.087		72	0.622819	0.60894	0.594798	0.608852	0.0140105
40	58.3	58.85	60.8	59.3167	1.31371		76	56.0183	57.6416	55.1178	56.2592	1.27906		32	22		76	0.57632	0.584601	0.578968	0.579963	0.00422915
44	72.4	71.2	75.4	73	2.16333		84	55.0647	55.8684	57.4321	56.1217	1.2039		32.1	39.76		84	0.569144	0.571544	0.591474	0.577387	0.0122585
48	76	79.55	74.05	76.5333	2.78852		108	53.0414	53.7783	57.7024	54.8407	2.50554		36	24		108	0.553379	0.562241	0.5882	0.56794	0.0180964
52	76.65	80.8	78.4	78.6167	2.08347		120	49.7323	31.2136	48.5092	43.1517	10.3568		36.1	40.08		120	0.532751	0.513804	0.538692	0.528416	0.012998
56	81.4	82.9	84.85	83.05	1.72988									40	27
60	89.2	88.7	92.55	90.15	2.09344									40.1	40.2		Time (h)	tag content			average	stdeva
64	97.4	96.3	99.65	97.7833	1.70758									44	35		28	0.368119	0.390852	0.419714	0.392895	0.0258578
68	100	97.85	101.5	99.7833	1.83462		Time (h)	tag titer			average	stdeva		44.1	40.28		48	0.412016	0.407882	0.395003	0.404967	0.00887346
72	101.55	99	100.8	100.45	1.31053		28	14.78	15.0869	16.3269	15.3979	0.818994		48	24		68	0.401624	0.422839	0.46193	0.428798	0.0305913
76	97.2	98.6	95.2	97	1.7088		48	31.3132	32.447	29.2499	31.0034	1.62089		48.1	40.32		72	0.517406	0.537234	0.505847	0.520162	0.0158738
80	97.8	97.2	96.95	97.3167	0.436845		68	40.1624	41.3748	46.8859	42.8077	3.58345		52	28		76	0.589968	0.548633	0.518867	0.552489	0.0357069
84	96.75	97.75	97.1	97.2	0.507445		72	52.5426	53.1861	50.9894	52.2394	1.12933		52.1	41.2		84	0.542539	0.513037	0.463003	50.6193	4.02074
96	95.45	96.6	95.65	95.9	0.61441		76	57.3449	54.0952	49.3962	53.6121	3.99632		56	21		108	0.409425	0.434819	0.43731	42.7185	1.54303
108	95.85	95.65	98.1	96.5333	1.36045		84	52.4906	50.1494	44.9576	49.1992	3.85538		56.1	39.72		120	0.482708	0.455087	0.367007	43.4934	6.0426
120	93.35	60.75	90.05	81.3833	17.945		108	39.2434	41.5904	42.9001	41.2447	1.8527		60	23
							120	45.0608	27.6465	33.049	35.2521	8.91373		60.1	39.32
														64	19
														64.1	39.64
														68	20
														68.1	39.44
														72	7
														72.1	39.64
														76	20
														76.1	39.92
														80	25
														80.1	40.36
														84	25
														84.1	40.36
														96	31
														96.1	39.4
														108	27
														108.1	39
														120	39
