# Supplementary material for: Suppressing Glycerol‐3‐phosphate Phosphatase and Enhancing Glycerol‐3‐Phosphate Shuttle Flux Crucial for High‐Efficiency Fatty Acid Production in the Fast‐Growing Oleaginous Schizochytrium
Source: Adv Sci (Weinh). 2025 Sep 24;12(45):e10021. doi: 10.1002/advs.202510021 (PMC12677618; doi:10.1002/advs.202510021)
Supplement: Supplementary file 2 — Supplemental Data File [file ADVS-12-e10021-s003.zip › Source Data Fig. 7.xlsx]

## Sheet: Sheet1
Figure 7A											Figure 7B							Figure 7C
	Biomass (g/L)											TFA content			average	stdeva			TAG content			average	stdeva
Time	ZW2			ZW2-D1			ZW2-D2				ZW2-48	0.623313	0.616089	0.604384	0.614595	0.00955269		ZW2-48	0.527167	0.545448	0.553526	0.542047	0.0135044
12	5.2	3.9	4.8	4.1	4.7	4.2	4.3	4.5	4.3		ZW2-D1-48	0.69165	0.700378	0.715414	0.702481	0.0120207		ZW2-D1-48	0.602212	0.658866	0.638888	0.633322	0.0287344
24	9	9.1	9	8.2	8.7	8.2	8.6	8.5	8.6		ZW2-D2-48	0.703506	0.684629	0.735231	0.707789	0.0255715		ZW2-D2-48	0.566729	0.652329	0.590448	0.603169	0.0441947
36	12.8	13.1	12.9	12.3	12.7	11.3	12	12.8	12.5		ZW2-60	0.637914	0.666897	0.658085	0.654299	0.0148578		ZW2-60	0.554553	0.570268	0.517343	0.547388	0.0271804
48	16.4	16.2	15	16	16.1	16	15.8	15.8	15.6		ZW2-D1-60	0.732618	0.724791	0.731749	0.729719	0.00428974		ZW2-D1-60	0.681061	0.710006	0.703881	0.698316	0.0152537
60	16	16.2	16.2	16	16	16.2	15.7	16.6	16.1		ZW2-D2-60	0.732382	0.734307	0.714448	0.727046	0.0109524		ZW2-D2-60	0.594112	0.612903	0.557479	0.588165	0.0281864
Figure 7D											Figure 7E							Figure 7F
	Biomass (g/L)											TFA content			average	stdeva			TAG content			average	stdeva
Time	ZW2			ZW2-L1			ZW2-L2				ZW2-48	0.623313	0.616089	0.604384	0.614595	0.00955269		ZW2-48	0.527167	0.545448	0.553526	0.542047	0.0135044
12	5.2	3.9	4.8	4.7	4.9	4.3	4.6	4.2	4.2		ZW2-L1-48	0.728223	0.689381	0.736448	0.718017	0.0251382		ZW2-L1-48	0.61307	0.665125	0.62832	0.635505	0.0267611
24	9	9.1	9	8.8	9.5	8.3	8.3	7.9	8.3		ZW2-L2-48	0.73141	0.697715	0.739804	0.722976	0.0222757		ZW2-L2-48	0.626605	0.652633	0.691094	0.656778	0.0324437
36	12.8	13.1	12.9	12.6	13	12.2	12.9	12.4	12.1		ZW2-60	0.637914	0.666897	0.658085	0.654299	0.0148578		ZW2-60	0.554553	0.570268	0.517343	0.547388	0.0271804
48	16.4	16.2	15	16.2	16	15.8	15.6	15.8	15.5		ZW2-L1-60	0.739184	0.722451	0.729176	0.73027	0.00842039		ZW2-L1-60	0.683911	0.656913	0.636946	0.659257	0.0235701
60	16	16.2	16.2	16.4	16	15.9	16.1	16.2	15.8		ZW2-L2-60	0.734887	0.731719	0.722327	0.729644	0.00653194		ZW2-L2-60	0.691559	0.649988	0.643034	0.661527	0.0262394
Figure 7G											Figure 7H							Figure 7I
	Biomass (g/L)											TFA content			average	stdeva			TAG content			average	stdeva
Time	ZW2			ZW2-D-L1			ZW2-D-L2				ZW2-48	0.623313	0.616089	0.604384	0.614595	0.00955269		ZW2-48	0.527167	0.545448	0.553526	0.542047	0.0135044
12	5.2	3.9	4.8	4.1	4.2	4.2	4.5	4.5	4.7		ZW2-D-L1-48	0.722679	0.740422	0.728214	0.730438	0.0090783		ZW2-D-L1-48	0.678537	0.756299	0.738737	0.724525	0.0407827
24	9	9.1	9	8.6	8.8	8.9	10.2	9.6	9.4		ZW2-D-L2-48	0.732901	0.759997	0.733236	0.742045	0.0155481		ZW2-D-L2-48	0.679329	0.696706	0.716604	0.697546	0.0186518
36	12.8	13.1	12.9	12.6	12.9	13.1	13.2	12.8	12.8		ZW2-60	0.637914	0.666897	0.658085	0.654299	0.0148578		ZW2-60	0.554553	0.570268	0.517343	0.547388	0.0271804
48	16.4	16.2	15	16.4	16.4	16.2	16.4	16.3	16.3		ZW2-D-L1-60	0.727701	0.733476	0.745472	0.73555	0.00906487		ZW2-D-L1-60	0.70065	0.714017	0.740187	0.718284	0.0201112
60	16	16.2	16.2	16.6	16.7	16.1	16.7	16.4	16.5		ZW2-D-L2-60	0.75749	0.74679	0.76717	0.75715	0.0101942		ZW2-D-L2-60	0.712239	0.707302	0.744974	0.721505	0.0204746
Figure 7J																		Figure 7K
Time (h)	Biomass (g/L)			average	stdeva		Time (h)	TFA titer (g/L)			average	stdeva							TFA content			average	stdeva
0	2	2	2	2	0		24	23.5609	24.7981	24.1434	24.1675	0.618943		Time (h)	residual glucose (g/L)			24	0.580318	0.58833	0.588147	0.585598	0.0045738
12	10.95	14.2	13.9	13.0167	1.79606		28	28.6579	30.1709	32.0022	30.277	1.67468		0	90			28	0.6404	0.632514	0.632455	0.635123	0.00457011
18	25.3	24.85	20.5	23.55	2.65094		40	49.174	49.3762	49.9021	49.4841	0.375819		12	72			40	0.678263	0.677313	0.674352	0.676643	0.0020397
24	40.6	42.15	41.05	41.2667	0.797392		48	62.7953	60.1443	61.1866	61.3754	1.33557		18	44			48	0.75794	0.756057	0.762925	0.758974	0.00354913
28	44.75	47.7	50.6	47.6833	2.92504		60	68.0561	68.6528	71.1856	69.2982	1.66156		24	31			60	0.727095	0.731907	0.73161	0.730204	0.00269624
32	53.65	53.5	54.4	53.85	0.482183		68	93.6845	94.3806	93.2471	93.7707	0.571631		24.1	67			68	0.803469	0.802215	0.802471	0.802718	0.000662753
36	62.65	63.15	62.35	62.7167	0.404145		76	75.0126	77.4294	76.7703	76.4041	1.24934		28	10			76	0.674574	0.681897	0.678782	0.678418	0.00367538
40	72.5	72.9	74	73.1333	0.776745		84	73.5429	70.4988	71.9524	71.998	1.52259		28.1	42.087			84	0.687638	0.668869	0.679117	0.678541	0.00939798
44	77.1	79.3	79.65	78.6833	1.38233		96	63.2635	63.9608	63.7254	63.6499	0.354722		32	12			96	0.612129	0.621281	0.610689	0.6147	0.00574444
48	82.85	79.55	80.2	80.8667	1.74809									32.1	40.75
52	91	88.65	86.45	88.7	2.27541									36	7
56	91.45	92.7	90.5	91.55	1.1034									36.1	46.84				tag content			average	stdeva
60	93.6	93.8	97.3	94.9	2.08087									40	23			28	0.623646	0.613129	0.581244	0.606006	0.02208
64	103.1	101.1	101.65	101.95	1.0332									40.1	47			48	0.744713	0.721156	0.715581	0.72715	0.0154633
68	116.6	117.65	116.2	116.817	0.748888									44	9			68	0.777223	0.72241	0.774209	0.757947	0.0308129
76	111.2	113.55	113.1	112.617	1.24733		Time (h)	tag titer (g/L)			average	stdeva		44.1	41.1429			84	0.662167	0.639904	0.645063	0.649045	0.0116531
80	110.1	110.9	109.9	110.3	0.52915		28	27.9081	29.2463	29.4109	28.8551	0.824229		48	12			96	0.576142	0.563665	0.582397	0.574068	0.00953673
84	106.95	105.4	105.95	106.1	0.785812		48	61.6995	57.3679	57.3896	58.819	2.49457		48.1	36.8571
96	103.35	102.95	104.35	103.55	0.72111		68	90.6242	84.9916	89.9631	88.5263	3.07894		52	16
							84	70.8187	67.4459	68.3444	68.8697	1.74668		52.1	37.6429
							96	59.5443	58.0293	60.7731	59.4489	1.37439		56	10
														56.1	41.5
														60	19
														60.1	38.0714
														64	12
														64.1	41.1429
														68	29
														68.1	38.8571
														72	24
														72.1	38.1429
														76	28
														76.1	38.2857
														80	21
														80.1	38.3571
														84	36
														84.1	39.2143
														96	17
														96.1	37.7857
														108	34
														108.1	39.3571
														120	38
