# Supplementary material for: Suppressing Glycerol‐3‐phosphate Phosphatase and Enhancing Glycerol‐3‐Phosphate Shuttle Flux Crucial for High‐Efficiency Fatty Acid Production in the Fast‐Growing Oleaginous Schizochytrium
Source: Adv Sci (Weinh). 2025 Sep 24;12(45):e10021. doi: 10.1002/advs.202510021 (PMC12677618; doi:10.1002/advs.202510021)
Supplement: Supplementary file 2 — Supplemental Data File [file ADVS-12-e10021-s003.zip › Source Data Fig. S1.xlsx]

## Sheet: Sheet1
Figure S1A																	Figure S1B
	Biomass (g/L)-ZW1																Time (h)	TFA content-ZW1			average	stdeva
Time (h)				average	stdeva		Time (h)	TFA titer (g/L)-ZW1			average	stdeva		Time (h)	Residual glucose (g/L)-ZW1		24	0.388486	0.386438	0.349433	0.374786	0.0219802
0	2	2	2	2	0		24	14.1992	14.6847	12.3	13.7279	1.26021		0	90		28	0.429945	0.428072	0.400117	0.419378	0.0167067
12	8.75	9.05	10.25	9.35	0.793725		28	16.6818	16.545	15.5445	16.2571	0.620897		12	76		40	0.409151	0.410029	0.394742	0.404641	0.00858395
18	22.1	22.9	23.2	22.7333	0.568624		40	23.2193	23.2487	23.5266	23.3315	0.169582		18	47		48	0.431924	0.428471	0.449431	0.436609	0.011238
24	36.55	38	35.2	36.5833	1.4003		48	30.2562	29.436	30.0894	29.9272	0.433527		24	44		60	0.426942	0.418623	0.412981	0.419515	0.00702295
28	38.8	38.65	38.85	38.7667	0.104083		60	34.689	33.6154	33.947	34.0838	0.549702		24.1	70.087		68	0.440255	0.438283	0.434377	0.437639	0.00299182
32	43.25	46	43.6	44.2833	1.49694		68	40.7676	39.4674	39.55	39.9284	0.728018		28	27		76	0.396282	0.395288	0.389919	0.39383	0.00342299
36	53.45	51.35	50.2	51.6667	1.64798		76	36.2994	35.6748	35.5801	35.8514	0.390839		28.1	41.087		84	0.323138	0.324283	0.315743	0.321054	0.00463553
40	56.75	56.7	59.6	57.6833	1.66007		84	28.1938	27.9369	27.8169	27.9825	0.192511		32	23		108	0.322006	0.321899	0.317869	0.320591	0.00235828
44	65	66.3	62.9	64.7333	1.71561		108	26.8392	26.6854	26.8281	26.7842	0.085778		32.1	45.25		120	0.303874	0.217429	0.215697	0.245667	0.0504166
48	70.05	68.7	66.95	68.5667	1.5543		120	25.8901	18.3727	18.1725	20.8118	4.39909		36	21
52	74.4	76.05	73.85	74.7667	1.14492									36.1	40.2			TAG content-ZW1			average	stdeva
56	77.8	79.75	78.05	78.5333	1.06105									40	28		28	0.32483	0.33787	0.27528	0.31266	0.0330221
60	81.25	80.3	82.2	81.25	0.95									40.1	40		48	0.33258	0.37734	0.32374	0.344553	0.028736
64	87.95	88.5	89.2	88.55	0.626498			tag titer			average	stdeva		44	33		68	0.41472	0.43472	0.36322	0.40422	0.0368883
68	92.6	90.05	91.05	91.2333	1.28485		28	12.6035	13.0588	10.6947	12.119	1.2543		44.1	40.2		84	0.32613	0.34187	0.26217	0.310057	0.0422112
76	91.6	90.25	91.25	91.0333	0.700595		48	23.2973	25.9233	21.6743	23.6316	2.14412		48	33		108	0.31433	0.3222	0.31364	0.316723	0.00475546
80	87	88.65	86.5	87.3833	1.12509		68	38.4035	39.1466	33.0708	36.8736	3.31426		48.1	40.2		120	0.2553	0.22138	0.25622	0.2443	0.0198546
84	87.25	86.15	88.1	87.1667	0.977667		84	28.4549	29.4524	23.0972	27.0015	3.41781		52	21
96	83.95	85.35	87.35	85.55	1.7088		108	26.1994	26.7105	26.4716	26.4605	0.255761		52.1	39.72
108	83.35	82.9	84.4	83.55	0.76974		120	21.7516	18.7067	21.5864	20.6816	1.71229		56	27
120	85.2	84.5	84.25	84.65	0.492443									56.1	40.2
														60	19
														60.1	40.12
														64	27
														64.1	39
														68	34
														68.1	40.24
														72	36
														72.1	40.8
														76	32
														76.1	39.44
														80	35
														80.1	40.76
														84	37
														84.1	39.4
														96	38
														96.1	39.92
														108	38
														108.1	39.92
														120	38
Figure S1C
Time	glucose exhausted (g/L)-ZW1			average	stdeva		Figure S1D
0	40	40	40	40	0			TFA			average	stdeva
12	35.6157	34.2681	35.4232	35.1024	0.728863		ZW2	0.6547	0.6669	0.67086	0.664153	0.00842286
24	31.5729	33.498	34.8457	33.3055	1.64487		ZW2-20th	0.63762	0.6452	0.68161	0.65481	0.0235169
36	21.7545	22.7171	23.6796	22.7171	0.962585
48	18.0966	6.03221	5.90387	10.0109	7.00274
60	13.6687	15.4014	14.8239	14.6313	0.882228
72	2.88776	1.73266	1.54014	2.05352	0.728858		Figure S1E
Time	glucose exhausted (g/L)-ZW2						ZW2-DCW				average	stdeva
0	40	40	40	40	0		24	6.7	6.8	6.3	6.6	0.264575
12	33.3055	30.2252	33.113	32.2146	1.72551		36	10.8	10.9	11.2	10.9667	0.208167
24	22.9096	25.6048	29.4552	25.9899	3.28974		48	16.1	15.6	15.9	15.8667	0.251661
36	7.12315	6.93063	7.12315	7.05898	0.111151		60	16.7	17.3	16.9	16.9667	0.305505
48	1.54014	0.38503	0.38503	0.770067	0.666903		72	16	16.1	16.1	16.0667	0.057735
60	1.73266	0.96259	0.77007	1.15511	0.509354		ZW2-20th-DCW				average	stdeva
72	0.77007	0.19252	0	0.320863	0.400757		24	5.2	3.8	4.6	4.53333	0.702377
							36	9	8.1	8.9	8.66667	0.493288
							48	16.7	16.1	17	16.6	0.458258
							60	17	16.2	17.5	16.9	0.655744
							72	16	16.2	16	16.0667	0.11547
Figure S1F																	Figure S1G
	Biomass (g/L)-ZW2																TFA content-ZW2				average	stdeva
Time (h)				average	stdeva		Time (h)	TFA titer (g/L)-ZW2			average	stdeva		Time (h)	Residual glucose (g/L)-ZW1		24	0.391983	0.398203	0.38558	0.391922	0.00631195
0	2	2	2	2			24	13.2882	13.0213	12.9555	13.0883	0.176222		0	90		28	0.452355	0.459327	0.454154	0.455279	0.00361936
12	9.4	9.65	9.85	9.63333	0.225462		28	21.2607	21.3128	21.9584	21.5106	0.388648		12	60		40	0.529339	0.534501	0.533945	0.532595	0.00283326
18	21.8	21	20.85	21.2167	0.510718		40	38.7476	38.8315	38.711	38.7634	0.0617832		18	50		48	0.52929	0.527839	0.533663	0.530264	0.00303191
24	33.9	32.7	33.6	33.4	0.6245		48	43.7723	44.3912	43.9738	44.0458	0.315681		24	40		60	0.619464	0.613906	0.629764	0.621045	0.00804668
28	47	46.4	48.35	47.25	0.998749		60	61.8845	60.3162	61.4965	61.2324	0.816808		24.1	67.2727		68	0.641155	0.64158	0.655701	0.646145	0.00827808
32	54.3	51.4	53.1	52.9333	1.45717		68	70.5911	72.4985	74.4548	72.5148	1.93189		28	33		76	0.635754	0.632094	0.633592	0.633814	0.00183974
36	60.5	59.2	56.8	58.8333	1.87705		76	69.4879	67.8869	68.9032	68.7593	0.810117		28.1	40.0435		84	0.642727	0.646408	0.6795	0.656211	0.0202518
40	73.2	72.65	72.5	72.7833	0.368556		84	68.7397	67.5173	71.7212	69.326	2.16242		32	21		108	0.593797	0.59391	0.617393	0.6017	0.0135907
44	81.3	79.65	78.55	79.8333	1.38414		108	62.6753	63.3405	64.9189	63.6449	1.15237		32.1	40.75		120	0.60746	0.591887	0.625738	0.608362	0.0169433
48	82.7	84.1	82.4	83.0667	0.907377		120	63.4796	59.2479	64.013	62.2468	2.6108		36	17
52	87.45	91.1	90.1	89.55	1.88613									36.1	40.04		TAG content-ZW2				average	stdeva
56	91.25	89.8	91.5	90.85	0.917878									40	14		28	44.134	40.2142	49.7951	44.7144	4.81676
60	99.9	98.25	97.65	98.6	1.16512									40.1	40.4		48	49.3909	47.4716	50.1053	48.9893	1.36201
64	104.45	103.4	103.45	103.767	0.592312		Time (h)	TAG titer (g/L)-ZW2			average	stdeva		44	14		68	60.7366	64.0908	58.6604	61.1626	2.74016
68	110.1	113	113.55	112.217	1.8536		28	20.743	18.6594	24.0759	21.1594	2.73219		44.1	36.2857		84	57.6975	54.9925	51.9736	54.8879	2.86336
72	115.25	112.05	115.2	114.167	1.83326		48	40.8463	39.9236	41.2868	40.6855	0.695645		48	23		108	43.8994	49.4153	47.1585	46.8244	2.77308
76	109.3	107.4	108.75	108.483	0.977667		68	66.871	72.4226	66.6088	68.6341	3.2835		48.1	38		120	37.0515	48.9847	51.9115	45.9826	7.87179
80	111.25	108.8	110.15	110.067	1.22712		84	61.7075	57.4397	54.8582	58.0018	3.45907		52	19
84	106.95	104.45	105.55	105.65	1.253		108	46.3358	52.7014	49.5871	49.5414	3.18304		52.1	37.6429
96	104.45	106	103.7	104.717	1.17296		120	38.7188	49.0337	53.1055	46.9526	7.41569		56	12
108	105.55	106.65	105.15	105.783	0.776745									56.1	36.4286
120	104.5	100.1	102.3	102.3	2.2									60	13
														60.1	37.4286
														64	17
														64.1	36.9286
														68	18
														68.1	37.0714
														72	13
														72.1	37.2143
														76	4
														76.1	36.1429
														80	29
														80.1	38.4286
														84	28
														84.1	38.2857
														96	16
														96.1	36.3571
														108	33
														108.1	39.2143
														120	33
