# Supplementary material for: Suppressing Glycerol‐3‐phosphate Phosphatase and Enhancing Glycerol‐3‐Phosphate Shuttle Flux Crucial for High‐Efficiency Fatty Acid Production in the Fast‐Growing Oleaginous Schizochytrium
Source: Adv Sci (Weinh). 2025 Sep 24;12(45):e10021. doi: 10.1002/advs.202510021 (PMC12677618; doi:10.1002/advs.202510021)
Supplement: Supplementary file 2 — Supplemental Data File [file ADVS-12-e10021-s003.zip › Source data Fig. S2.xlsx]

## Sheet: Sheet1
Fig. S2A								Fig. S2I
Time	ARTP				average	stdeva		DMSO concentration	flurescence intensity			average	stdeva
0	0	0	0	0	0	0		0	684	703	714	700.333	15.1767
20	37.5	41.8478	47.2826	43.4783	42.5272	4.05186		6	705	708	704	705.667	2.08167
40	78.2609	65.2174	66.8478	66.3043	69.1576	6.10658		10	701	688	686	691.667	8.14453
60	88.0435	89.1304	86.9565	89.6739	88.4511	1.20508
80	94.0217	91.8478	96.7391	95.6522	94.5652	2.12814		Fig. S2K
100	100	99.4565	98.913	99.4565	99.4565	0.443748		strain	DCW			average	stdeva
								E-1	13.6	13.9	13.5	13.6667	0.208167
Fig. S2F								E-2	15.2	15.1	15.1	15.1333	0.057735
Time	DCW			average	stdeva			E-3	14.5	14.2	14.5	14.4	0.173205
24	6.9	6.8	7.1	6.93333	0.152753			E-4	13	13	13.2	13.0667	0.11547
36	10	9.6	9.8	9.8	0.2			E-5	14.1	14.5	14.7	14.4333	0.305505
48	12.3	12.2	11.5	12	0.43589			E-6	15.9	15.9	15.3	15.7	0.34641
60	13	13.5	13.5	13.3333	0.288675			E-7	15.9	15.1	16.3	15.7667	0.61101
72	13.9	13.9	14	13.9333	0.057735			E-8	15.5	15.7	15.2	15.4667	0.251661
96	13.6	13.2	13.9	13.5667	0.351188			E-9	11.2	11.3	10.9	11.1333	0.208167
								E-10	10.2	10.7	10.8	10.5667	0.321455
Fig. S2G								E-11	13.8	14.4	13.8	14	0.34641
Time	fatty acid			average	stdeva
24	0.334762	0.294875	0.321791	0.317143	0.0203455
36	0.363112	0.369971	0.381123	0.371402	0.00909039
48	0.41097	0.387235	0.408269	0.402158	0.0129941
60	0.465282	0.446165	0.468586	0.460011	0.0121042			Fig. S2L
72	0.493321	0.458909	0.480315	0.477515	0.0173763			strain	fatty acid			average	stdeva
96	0.430615	0.466372	0.43097	0.442652	0.0205426			E-1	0.493321	0.458909	0.480315	0.477515	0.0173763
								E-2	0.439966	0.517444	0.558538	0.505316	0.0602093
Fig. S2H								E-3	0.493115	0.521938	0.504994	0.506682	0.0144853
concentration	flurescence intensity			average	stdeva			E-4	0.516323	0.514938	0.525277	0.518846	0.00561202
0.1	561	561	553	558.333	4.6188			E-5	0.536705	0.521323	0.510775	0.522934	0.0130398
0.4	605	621	618	614.667	8.5049			E-6	0.628835	0.58434	0.543141	0.585439	0.0428575
0.6	685	665	658	669.333	14.0119			E-7	0.539601	0.590094	0.529447	0.553048	0.0324826
0.8	718	719	695	710.667	13.5769			E-8	0.521188	0.536605	0.499654	0.519149	0.0185597
1	729	727	708	721.333	11.5902			E-9	0.480793	0.490345	0.50119	0.490776	0.0102049
1.2	750	755	711	738.667	24.0901			E-10	0.479931	0.524005	0.521342	0.508426	0.0247136
1.4	755	750	724	743	16.6433			E-11	0.489493	0.485076	0.456419	0.476996	0.0179565
1.6	762	760	723	748.333	21.9621
2	760	782	734	758.667	24.0278
2.2	770	772	745	762.333	15.0444
2.4	758	767	735	753.333	16.5025
3.2	756	771	728	751.667	21.8251
