# Supplementary material for: Suppressing Glycerol‐3‐phosphate Phosphatase and Enhancing Glycerol‐3‐Phosphate Shuttle Flux Crucial for High‐Efficiency Fatty Acid Production in the Fast‐Growing Oleaginous Schizochytrium
Source: Adv Sci (Weinh). 2025 Sep 24;12(45):e10021. doi: 10.1002/advs.202510021 (PMC12677618; doi:10.1002/advs.202510021)
Supplement: Supplementary file 2 — Supplemental Data File [file ADVS-12-e10021-s003.zip › Source data Fig. S3.xlsx]

## Sheet: Sheet1
Fig. S3C								Fig. S3E								Fig. S3F
	Time				average	stdeva			Time				average	stdeva			Time				average	stdeva
ZW1	48	0.029425	0.0331027	0.0487453	0.037091	0.0102591		ZW1	36	0.0846668	0.0997785	0.107092	0.0971792	0.0114365		ZW1	36	0.229786	0.204876	0.229944	0.221535	0.0144278
ZW1	60	0.0663585	0.0711505	0.0775045	0.0716712	0.00559122		ZW1	60	0.110353	0.0948458	0.101241	0.102147	0.00779324		ZW1	60	0.176456	0.224052	0.191287	0.197265	0.0243549
ZW2	48	0.0302937	0.0289109	0.0368939	0.0320328	0.00426621		ZW2	36	0.161953	0.171248	0.151528	0.161576	0.0098653		ZW2	36	0.139188	0.157896	0.138628	0.145237	0.0109665
ZW2	60	0.0900435	0.0987972	0.0844503	0.091097	0.00723122		ZW2	60	0.123038	0.114886	0.11377	0.117232	0.00505954		ZW2	60	0.139786	0.142453	0.116194	0.132811	0.0144526
Fig. S3D	It can be found at Supplementary Table S8
