# Supplementary material for: Suppressing Glycerol‐3‐phosphate Phosphatase and Enhancing Glycerol‐3‐Phosphate Shuttle Flux Crucial for High‐Efficiency Fatty Acid Production in the Fast‐Growing Oleaginous Schizochytrium
Source: Adv Sci (Weinh). 2025 Sep 24;12(45):e10021. doi: 10.1002/advs.202510021 (PMC12677618; doi:10.1002/advs.202510021)
Supplement: Supplementary file 2 — Supplemental Data File [file ADVS-12-e10021-s003.zip › Source data Fig. S4.xlsx]

## Sheet: Sheet1
Fig. S4C							Fig. S4D								Fig. S4E
				average	stdeva		48 h				average	stdeva			48 h				average	stdeva
1	0.93088	1.14605	0.937354	1.00476	0.122401		ZW2	0.714226	0.821551	0.895891	0.810556	0.0913302			ZW2	0.714226	0.821551	0.895891	0.810556	0.0913302
2	2.62079	2.46229	2.08493	2.38934	0.275276		ZW2-G3PPasp-1	1.22403	1.14848	1.1888	1.1871	0.037804			ZW2-G3PPasp-2	1.23279	1.31091	1.1336	1.22577	0.0888615
3	2.79594	2.2868	1.68568	2.25614	0.555763		ZW2-G3PPgly-1	2.02336	1.58275	1.77326	1.79313	0.220978			ZW2-G3PPgly-1	2.02336	1.58275	1.77326	1.79313	0.220978
4	5.03968	3.46615	3.56359	4.02314	0.881698		ZW2-G3PPgly-2	2.36822	2.52026	2.00223	2.2969	0.266275			ZW2-G3PPgly-2	2.36822	2.52026	2.00223	2.2969	0.266275
5	3.29436	1.6245	2.15846	2.35911	0.852821		60 h				average	stdeva			60 h				average	stdeva
							ZW2	0.283781	0.281414	0.372008	0.312401	0.0516346			ZW2	0.283781	0.281414	0.372008	0.312401	0.0516346
							ZW2-G3PPasp-1	0.343973	0.416877	0.461618	0.407489	0.0593819			ZW2-G3PPasp-2	0.621689	0.549539	0.535317	0.568848	0.0463107
							ZW2-G3PPgly-1	0.896191	1.0017	0.793057	0.896981	0.104321			ZW2-G3PPgly-1	0.896191	1.0017	0.793057	0.896981	0.104321
							ZW2-G3PPgly-2	0.944141	1.15723	0.997332	1.0329	0.110909			ZW2-G3PPgly-2	0.944141	1.15723	0.997332	1.0329	0.110909
Fig. S4F							Fig. S4G								Fig. S4H
48 h				average	stdeva		48 h				average	stdeva			48 h				average	stdeva
ZW2	0.907529	1.05958	1.03289	1	0.0811857		ZW2	1.05659	0.957356	0.986058	1	0.0510635			ZW2	0.826355	1.08917	1.08447	1	0.1504
ZW2-G3PPasp-2	0.992224	0.981335	1.1398	1.03779	0.0885151		ZW2-G3PPasp-2	0.776977	0.795538	0.682236	0.751584	0.0607694			ZW2-G3PPasp-2	1.31378	1.40359	1.38362	1.36699	0.0471553
ZW2-G3PPgly-1	0.95202	0.844391	0.911952	0.902788	0.0543962		ZW2-G3PPgly-1	0.527164	0.547407	0.462687	0.51242	0.0442427			ZW2-G3PPgly-1	1.74772	1.94631	1.74934	1.81446	0.114189
ZW2-G3PPgly-2	0.76693	0.839888	0.850282	0.819033	0.0454209		ZW2-G3PPgly-2	0.489127	0.575446	0.466616	0.510396	0.0574483			ZW2-G3PPgly-2	1.85925	1.99259	1.78941	1.88042	0.103234
60 h				average	stdeva		60 h				average	stdeva			60 h				average	stdeva
ZW2	0.974415	0.98949	1.0361	1	0.0321552		ZW2	0.96019	0.894456	1.14535	1	0.1301			ZW2	0.899858	0.953162	1.14698	1	0.130049
ZW2-G3PPasp-2	0.857455	0.889374	0.892878	0.879902	0.0195187		ZW2-G3PPasp-2	0.671245	0.769376	0.565032	0.668551	0.102198			ZW2-G3PPasp-2	1.47413	1.58859	1.51364	1.52545	0.0581398
ZW2-G3PPgly-1	0.644045	0.629761	0.653407	0.642404	0.0119078		ZW2-G3PPgly-1	0.41157	0.406634	0.315812	0.378005	0.0539176			ZW2-G3PPgly-1	1.97915	1.8528	1.8667	1.89955	0.0692825
ZW2-G3PPgly-2	0.685418	0.74345	0.68183	0.703566	0.0345873		ZW2-G3PPgly-2	0.439264	0.418137	0.37103	0.409477	0.0349315			ZW2-G3PPgly-2	2.39823	2.23915	2.81135	2.48291	0.29535
Fig. S4I								Fig. S4J							Fig. S4K
36 h					average	stdeva						average	stdeva		48 h				average	stdeva
DMSO	1.48556	1.34355	1.33723	1.59685	1.4408	0.124551		1	1.04972	1.23971	0.768438	1.01929	0.237104		ZW1	0.225718	0.195192	0.216735	0.212548	0.0156875
CP1	1.19523	1.13358	1.2682	1.16224	1.18981	0.0580133		2	7.27695	8.30128	7.17676	7.585	0.622337		ZW1-DH-I2	0.288322	0.288333	0.262201	0.279619	0.0150843
60 h					average	stdeva		3	23.1029	23.4254	23.4254	23.3179	0.186198		ZW1-DH-V1	0.314934	0.336963	0.313119	0.321672	0.0132734
DMSO	1.18102	1.08253	1.05903	1.1222	1.11119	0.0533516		4	23.6429	23.9729	34.3761	27.3306	6.10378		ZW1-DH-V2	0.321441	0.320214	0.284536	0.30873	0.0209619
CP1	0.845023	0.788662	0.838594	0.826317	0.824649	0.0252151		5	8.18699	7.42985	6.9323	7.51638	0.631807		60h				average	stdeva
															ZW1	0.271304	0.278405	0.293539	0.281083	0.0113567
															ZW1-DH-I2	0.286823	0.297765	0.31787	0.300819	0.0157472
															ZW1-DH-V1	0.348958	0.360732	0.36172	0.357137	0.00710018
															ZW1-DH-V2	0.350978	0.336454	0.367072	0.351501	0.0153159
