# Supplementary material for: Suppressing Glycerol‐3‐phosphate Phosphatase and Enhancing Glycerol‐3‐Phosphate Shuttle Flux Crucial for High‐Efficiency Fatty Acid Production in the Fast‐Growing Oleaginous Schizochytrium
Source: Adv Sci (Weinh). 2025 Sep 24;12(45):e10021. doi: 10.1002/advs.202510021 (PMC12677618; doi:10.1002/advs.202510021)
Supplement: Supplementary file 2 — Supplemental Data File [file ADVS-12-e10021-s003.zip › Source data Fig. S5.xlsx]

## Sheet: Sheet1
Fig. S5A							Fig. S5B
ZW1				average	stdeva		Zw1				average	stdeva
36	2.4789	3.90822	6.15336	4.18016	1.85226		36	1.65333	1.7769	1.08112	1.50378	0.371213
60	3.93766	1.79632	2.6068	2.78026	1.08116		60	1.70212	1.39301	1.11403	1.40305	0.294173
ZW2							ZW2
36	6.06183	8.29542	10.9195	8.42559	2.43146		36	4.50279	3.58777	5.13375	4.4081	0.777328
60	7.88511	9.46078	6.91847	8.08812	1.28326		60	3.02959	3.30485	4.05169	3.46204	0.528873
Fig. S5C							Fig. S5D
Time h				average	stdeva		Time h				average	stdeva		Fig. S5E
24	5.6	5.6	5.8	5.66667	0.11547		24	5.6	5.6	5.8	5.66667	0.11547						average	stdeva
36	8.2	8.2	8.4	8.26667	0.11547		36	8.2	8.2	8.4	8.26667	0.11547		ZW1	43.8602	45.9503	44.2659	44.6921	1.10834
48	10	10.6	10.3	10.3	0.3		48	10	10.6	10.3	10.3	0.3		T1-1	51.4711	50.554	52.5861	51.5371	1.01763
60	11.7	11.5	11.8	11.6667	0.152753		60	11.7	11.5	11.8	11.6667	0.152753		T1-2	58.507	54.4921	55.0455	56.0149	2.17594
														T2-1	45.6895	46.9763	47.4579	46.7079	0.914276
24	4.4	4.8	4.4	4.53333	0.23094		24	5.6	5.6	5.4	5.53333	0.11547		T2-2	43.2239	42.2411	45.2471	43.5707	1.5327
36	7	7.6	7.2	7.26667	0.305505		36	8	8.4	8.2	8.2	0.2
48	8.6	8.7	8.8	8.7	0.1		48	10.3	10.1	9.8	10.0667	0.251661
60	9.6	10	9.4	9.66667	0.305505		60	10.9	11.7	11.3	11.3	0.4
24	5.8	5.2	6	5.66667	0.416333		24	5.2	5.2	5.4	5.26667	0.11547
36	7.6	7.4	8	7.66667	0.305505		36	8.2	8.2	8	8.13333	0.11547
48	8.6	8.7	8.7	8.66667	0.057735		48	9.7	10.3	9.7	9.9	0.34641
60	10	9.6	9.9	9.83333	0.208167		60	11.2	11.7	11	11.3	0.360555
Fig. S5F	It can be found at Supplementary Table S9 Metabolomic data comparing Schizochytrium ZW1 with ZW1 G1G2-1
Fig. S5G	It can be found at Supplementary Table S9 Metabolomic data comparing Schizochytrium ZW1 with ZW1 G1G2-2
																			Fig. S5I
Fig. S5 H
														Time	residue glucose (g/L)				TFA content				average	stdeva
				average	stdeva			TFA titer			average	stdeva		0	90				24	0.375466	0.377174	0.37549	0.376043	0.000979178
0	2	2	2	2			24	12.503	12.1073	11.4149	12.0084	0.550765		12	79				28	0.425068	0.426074	0.42485	0.425331	0.000653017
12	13.3	13.8	13.55	13.55	0.25		28	18.1929	17.9164	19.012	18.3738	0.569771		18	47				40	0.427352	0.428052	0.414097	0.423167	0.00786305
18	22.45	21.85	21.9	22.0667	0.332916		40	27.03	27.0315	25.4255	26.4957	0.926784		24	44				48	0.433091	0.435036	0.432273	0.433467	0.00141924
24	33.3	32.1	30.4	31.9333	1.45717		48	32.5251	33.3673	32.9825	32.9583	0.421601		24.1	70.087				60	0.511513	0.511697	0.511956	0.511722	0.000222594
28	42.8	42.05	44.75	43.2	1.39374		60	45.7548	46.9738	46.716	46.4815	0.642422		28	33				68	0.510477	0.5106	0.510844	0.510641	0.000186607
32	45.95	47.45	46.45	46.6167	0.763763		68	51.0477	50.6516	51.6208	51.1067	0.487295		28.1	40.5652				72	0.516589	0.520146	0.518434	0.51839	0.00177938
36	51.65	53	54.35	53	1.35		72	52.1496	52.0927	53.0877	52.4433	0.55876		32	16				84	0.475644	0.467957	0.46748	0.47036	0.00458216
40	63.25	63.15	61.4	62.6	1.04043		84	46.6607	46.5383	45.1352	46.1114	0.847628		32.1	40.5				108	0.407569	0.409129	0.427521	0.41474	0.0110966
44	67.15	70.5	70.05	69.2333	1.8182		108	38.4541	39.4605	41.2344	39.7163	1.40769		36	28				120	0.398661	0.393613	0.41698	0.403085	0.0122957
48	75.1	76.7	76.3	76.0333	0.832666		120	36.9359	36.2911	38.8626	37.3632	1.33791		36.1	39.52
52	76.2	77.8	79.8	77.9333	1.8037									40	22				tag content				average	stdeva
56	84.1	84.05	81.5	83.2167	1.48689			tag titer						40.1	28				28	34.6311	33.7783	36.1278	34.8458	1.18935
60	89.45	91.8	91.25	90.8333	1.22916		28	14.8221	14.2038	16.1672	15.0644	1.00387		44	25				48	39.0162	33.2747	37.4113	36.5674	2.96231
64	96.35	95.2	97.4	96.3167	1.10038		48	29.3012	25.5217	28.5448	27.7892	1.99982		44.1	40.12				68	46.2437	42.5466	42.5057	43.7653	2.14641
68	100	99.2	101.05	100.083	0.927811		68	46.2437	42.2062	42.952	43.8006	2.14835		48	25				84	38.5598	36.486	44.699	39.915	4.27093
72	100.95	100.15	102.4	101.167	1.14054		84	37.8272	36.2853	43.1569	39.0898	3.60561		48.1	40.12				108	37.2427	33.5956	31.8495	34.2293	2.75189
76	94.95	97.45	99.65	97.35	2.3516		108	35.1385	32.4029	30.7188	32.7534	2.23059		52	21				120	29.4917	24.8647	27.7115	27.356	2.3339
80	97.3	99.5	97.55	98.1167	1.20451		120	27.324	22.9252	25.8271	25.3588	2.23648		52.1	39.96
84	98.1	99.45	96.55	98.0333	1.45115									56	20
96	93.3	95.45	97.35	95.3667	2.02629									56.1	39.2
108	94.35	96.45	96.45	95.75	1.21244									60	22
120	92.65	92.2	93.2	92.6833	0.500833									60.1	39.28
														64	19
														64.1	40.12
														68	27
														68.1	40.2
														72	27
														72.1	39.96
														76	33
														76.1	39.96
														80	25
														80.1	39.88
														84	31
														84.1	40
														96	22
														96.1	39.76
														108	35
														108.1	39.8
														120	37
Fig. S5 J
				average	stdeva			TFA titer			average	stdeva		Time	residue glucose titer				Fig. S5K
0	2	2	2	2			24	8.95723	9.83839	9.93822	9.57795	0.539869		0	90				TFA content				average	stdeva
12	9.05	7.45	8.05	8.18333	0.80829		28	17.609	15.5438	16.517	16.5566	1.03319		12	79				24	0.276885	0.31085	0.293596	0.293777	0.016983
18	21.3	21.7	22	21.6667	0.351188		40	25.495	25.075	26.1777	25.5826	0.556565		18	50				28	0.402491	0.401129	0.398481	0.400701	0.00203926
24	32.35	31.65	33.85	32.6167	1.12398		48	32.225	32.8859	32.4476	32.5195	0.336246		24.1	76.087				40	0.433957	0.432327	0.428441	0.431575	0.00283404
28	43.75	38.75	41.45	41.3167	2.50267		60	42.4385	40.7966	40.3851	41.2067	1.08642		28	32				48	0.433423	0.434711	0.431771	0.433302	0.00147381
32	46.9	46.65	48	47.1833	0.718215		68	48.8012	52.0568	49.8943	50.2508	1.65678		28.1	40.3478				60	0.477642	0.475762	0.473725	0.47571	0.00195907
36	52.9	55	52	53.3	1.53948		72	60.8804	61.6669	61.981	61.5094	0.56692		32	22				68	0.501554	0.505405	0.506028	0.504329	0.00242334
40	58.75	58	61.1	59.2833	1.61735		76	57.0339	55.5905	57.6813	56.7686	1.07038		32.1	40.25				72	0.603374	0.602804	0.603515	0.603231	0.000376205
44	68.75	70.15	68.25	69.05	0.984886		84	53.8757	59.0256	54.8814	55.9275	2.72968		36	26				76	0.588282	0.589194	0.5913	0.589592	0.00154794
48	74.35	75.65	75.15	75.05	0.655744		108	52.9601	52.6035	56.0484	53.8707	1.89435		36.1	39.44				84	0.554847	0.604151	0.577091	0.578697	0.024691
52	76.5	75.95	72.6	75.0167	2.11088		120	48.4865	48.5985	49.5323	48.8725	0.574216		40	28				108	0.548241	0.550534	0.584141	0.560972	0.0200978
56	81.55	84.3	84.9	83.5833	1.78629									40.1	39.52				120	0.518572	0.518938	0.528627	0.522046	0.00570248
60	88.85	85.75	85.25	86.6167	1.95021									44	27
64	96.25	92.5	97.25	95.3333	2.50416			tag titer			average	stdeva		44.1	39.96
68	97.3	103	98.6	99.6333	2.98719		28	16.6717	13.7663	16.3051	15.581	1.58226		48	20				tag content
72	100.9	102.3	102.7	101.967	0.945163		48	29.1488	32.4481	31.2011	30.9327	1.66594		48.1	39.68				28	38.1066	35.5259	39.3368	37.6564	1.94496
76	96.95	94.35	97.55	96.2833	1.70098		68	43.3383	44.1918	44.1396	43.8899	0.478411		52	29				48	39.2049	42.8924	41.5184	41.2052	1.86361
80	96	96.8	96.9	96.5667	0.493288		72	50.647	53.4907	52.2752	52.1376	1.42682		52.1	39.56				68	44.5409	42.9047	44.7663	44.0706	1.016
84	97.1	97.7	95.1	96.6333	1.36137		76	49.0751	55.5575	55.2606	53.2977	3.65992		56	15				72	50.1952	52.288	50.9009	51.128	1.06474
96	95.9	96.4	95.45	95.9167	0.475219		84	52.0546	48.7436	46.702	49.1667	2.70132		56.1	40.2				76	50.619	58.8845	56.6484	55.384	4.27538
108	96.6	95.55	95.95	96.0333	0.529937		108	45.9304	41.7768	47.7859	45.1644	3.07694		60	21				84	53.6093	49.8911	49.1083	50.8695	2.40478
120	93.5	93.65	93.7	93.6167	0.104083		120	52.0704	37.4649	39.7621	43.0991	7.85379		60.1	39.24				108	47.547	43.7224	49.803	47.0241	3.0738
														64	16				120	55.6903	40.0053	42.4355	46.0437	8.4421
														64.1	40
														68	22
														68.1	39.76
														72	12
														72.1	40.08
														76	18
														76.1	40.08
														80	25
														80.1	39.4
														84	30
														84.1	40.08
														96	27
														96.1	39.24
														108	29
														108.1	39.56
														120	33
