# Supplementary material for: Suppressing Glycerol‐3‐phosphate Phosphatase and Enhancing Glycerol‐3‐Phosphate Shuttle Flux Crucial for High‐Efficiency Fatty Acid Production in the Fast‐Growing Oleaginous Schizochytrium
Source: Adv Sci (Weinh). 2025 Sep 24;12(45):e10021. doi: 10.1002/advs.202510021 (PMC12677618; doi:10.1002/advs.202510021)
Supplement: Supplementary file 2 — Supplemental Data File [file ADVS-12-e10021-s003.zip › Source data Fig. S6.xlsx]

## Sheet: Sheet1
Fig. S6A									Fig. S6B
				average	stdeva								average	stdeva
ZW2	0.733736	1.18372	1.15136	1.02294	0.250979				ZW2	1.09682	0.890899	1.02337	1.0037	0.104363
ZW2-D1	4.12197	4.3269	4.20858	4.21915	0.102873				ZW2-L1	9.06307	9.78112	9.71356	9.51925	0.396505
ZW2-D2	5.54044	6.82108	5.77572	6.04574	0.681687				ZW2-L2	7.81728	7.60352	7.49884	7.63988	0.162306
ZW2-D-L-1	3.21169	3.23403	3.23403	3.22658	0.0128975				ZW2-D-L-1	14.1559	22.213	10.5074	15.6254	5.98957
ZW2-D-L-2	4.66971	4.23785	4.20858	4.37205	0.258199				ZW2-D-L-2	6.00711	4.45884	3.15288	4.53961	1.42883
Fig. S6E
														Time h	residual glucose titer
Time h				average	stdeva		Time	TFA titer			average	stdeva		0	90			Fig. S6F
0	2	2	2	2	0		24	20.7	18.8694	21.5753	20.3816	1.38075		12	75			Time	TFA content			average	stdeva
12	11.85	13.15	13.05	12.6833	0.723418		28	25.577	25.2862	23.817	24.8934	0.943443		18	43			24	0.520101	0.51768	0.54483	0.527537	0.0150253
18	25.4	24.55	24.05	24.6667	0.68252		40	38.7834	36.9282	36.3977	37.3698	1.25265		24	33			28	0.556021	0.550297	0.55324	0.553186	0.00286205
24	39.8	36.45	39.6	38.6167	1.87905		48	54.9573	52.8878	56.606	54.817	1.86307		24.1	75.5455			40	0.523747	0.513963	0.51482	0.51751	0.00541827
28	46	45.95	43.05	45	1.68893		60	76.9814	76.2059	75.2686	76.152	0.857684		28	22			48	0.655815	0.642232	0.661672	0.65324	0.00997245
32	53.3	53.05	53.75	53.3667	0.35473		68	93.9785	94.8066	94.3882	94.3911	0.414068		28.1	41.5652			60	0.749211	0.735578	0.744865	0.743218	0.00696382
36	58.55	60	60.7	59.75	1.09659		76	84.9233	88.7416	84.2686	85.9778	2.41579		32	18			68	0.761885	0.760583	0.771461	0.764643	0.00594031
40	74.05	71.85	70.7	72.2	1.7022		84	72.5297	78.1764	78.3742	76.3601	3.31869		32.1	43.25			76	0.717257	0.729483	0.703705	0.716815	0.012895
44	79.9	78.45	80.85	79.7333	1.20865		108	66.1162	70.6217	68.6103	68.4494	2.25704		36	15			84	0.675953	0.714266	0.712493	0.700904	0.0216265
48	83.8	82.35	85.55	83.9	1.60234		120	55.0581	55.0709	57.4007	55.8432	1.34883		36.1	42.84			108	0.671571	0.699917	0.698323	0.689937	0.0159255
52	94.9	95.15	96.75	95.6	1.00374									40	10			120	0.547569	0.552089	0.554596	0.551418	0.00356131
56	94.65	96.4	98.2	96.4167	1.77506									40.1	41.92
60	102.75	103.6	101.05	102.467	1.2984			tag titer						44	15
64	110.95	112.05	110.3	111.1	0.88459		28	24.3674	24.2207	19.9396	22.8426	2.51516		44.1	38.7857			Time	tag content			average	stdeva
68	123.35	124.65	122.35	123.45	1.15326		48	53.4728	52.028	51.7077	52.4028	0.94035		48	10			28	52.9727	52.711	46.3172	50.667	3.76929
76	118.4	121.65	119.75	119.933	1.63274		68	80.0479	91.4886	85.536	85.6908	5.72192		48.1	37			48	63.81	63.1791	60.4415	62.4769	1.79068
80	113.75	114.5	113.1	113.783	0.700595		84	64.8264	71.1065	67.6224	67.8518	3.14632		52	13			68	64.8949	73.3964	69.9109	69.4007	4.27362
84	107.3	109.45	110	108.917	1.42683		108	52.5645	53.503	54.0873	53.3849	0.768207		52.1	37.4286			84	60.416	64.9671	61.4749	62.286	2.38148
96	108.75	108.1	109.75	108.867	0.831164		120	48.3508	53.7477	49.9877	50.6954	2.76717		56	19			108	53.3921	53.0258	55.0507	53.8229	1.07896
108	98.45	100.9	98.25	99.2	1.47564									56.1	41.9286			120	48.0863	53.8824	48.2973	50.0887	3.28715
120	100.55	99.75	103.5	101.267	1.97505									60	16
														60.1	41.7143
														64	17
														64.1	37.5714
														68	20
														68.1	38
														72	12
														72.1	37.0714
														76	18
														76.1	37.2857
														80	20
														80.1	37.7857
														84	23
														84.1	38.2143
														96	36
														96.1	39
														108	38
														120	38
Fig. S6G																		Fig. S6H
				average	stdeva									Time (h)	resdual glucose titer			Time	TFA content			average	stdeva
0	2	2	2	2	0		TFA titer				average	stdeva		0	90			24	0.517824	0.532245	0.519584	0.523218	0.00786725
12	14.65	13.05	12.6	13.4333	1.07742		24	19.7809	20.7842	20.8093	20.4581	0.586647		12	75			28	0.580916	0.576255	0.580961	0.579377	0.00270406
18	26.45	24.8	27.6	26.2833	1.40742		28	28.8425	28.6399	27.6828	28.3884	0.619402		18	43			40	0.610448	0.611632	0.613755	0.611945	0.00167513
24	38.2	39.05	40.05	39.1	0.926013		40	45.6615	44.0069	45.9395	45.2027	1.04483		24	44			48	0.639505	0.638586	0.638912	0.639001	0.00046558
28	49.65	49.7	47.65	49	1.1694		48	55.541	56.7065	57.2784	56.5086	0.885474		24.1	84.1739			60	0.715925	0.689309	0.667198	0.690811	0.024398
32	55.05	53.2	56.2	54.8167	1.51355		60	74.134	69.4479	66.6865	70.0895	3.76501		28	18			68	0.757374	0.750684	0.742899	0.750319	0.00724426
36	65.4	64.2	65.5	65.0333	0.723418		68	95.6184	94.1358	97.5798	95.778	1.72752		28.1	44.087			76	0.72705	0.713195	0.716101	0.718782	0.00730623
40	74.8	71.95	74.85	73.8667	1.66007		76	85.7919	81.9818	82.3158	83.3632	2.10997		32	24			84	0.715098	0.698455	0.711709	0.708421	0.00879529
44	85.7	84.2	84.1	84.6667	0.896289		84	80.4128	77.7381	79.3556	79.1688	1.34711		32.1	43			108	0.646687	0.667492	0.658553	0.657577	0.0104364
48	86.85	88.8	89.65	88.4333	1.43556		108	69.7129	68.6849	67.798	68.7319	0.95833		36	9			120	0.567685	0.560521	0.595005	0.574404	0.0181969
52	88.9	91.6	92.1	90.8667	1.72143		120	58.0174	60.8166	64.6472	61.1604	3.32827		36.1	42.12
56	97.65	95.2	98.8	97.2167	1.8387									40	14
60	103.55	100.75	99.95	101.417	1.89033									40.1	39.92
64	108.05	108.6	111.55	109.4	1.88215									44	27			Time	tag content			average	stdeva
68	126.25	125.4	131.35	127.667	3.21805		tag titer							44.1	44.14			28	58.3892	50.7113	47.6776	52.2594	5.52101
72	123.15	122.25	122.65	122.683	0.450925		28	28.9902	25.2035	22.7184	25.6374	3.15834		48	5			48	59.4929	57.8476	55.3365	57.559	2.09318
76	118	114.95	114.95	115.967	1.76092		48	51.6696	51.3687	49.6091	50.8825	1.11295		48.1	37.14			68	69.9992	68.7728	75.6467	71.4729	3.66625
80	115.35	117.55	116.9	116.6	1.13027		68	88.374	86.2411	99.3619	91.3257	7.04084		52	13			84	61.0216	63.4679	69.7603	64.7499	4.50819
84	112.45	111.3	111.5	111.75	0.61441		84	68.6188	70.6398	77.7827	72.3471	4.81461		52.1	38.93			108	55.9928	57.8249	56.1126	56.6434	1.0249
96	101.35	102.85	105.9	103.367	2.31858		108	60.3603	59.5018	57.7679	59.21	1.3206		56	22			120	63.6232	53.1978	57.1543	57.9917	5.26291
108	107.8	102.9	102.95	104.55	2.81469		120	65.0229	57.7196	62.0981	61.6135	3.67569		56.1	38.07
120	102.2	108.5	108.65	106.45	3.68137									60	19
														60.1	40.21
														64	18
														64.1	46.5
														68	36
														68.1	48.43
														72	11
														72.1	37.35
														76	16
														76.1	37.43
														80	16
														80.1	37
														84	29
														84.1	38
														96	36
														96.1	39.21
														108	37
														108.1	39.57
														120	35
