# Supplementary material for: Suppressing Glycerol‐3‐phosphate Phosphatase and Enhancing Glycerol‐3‐Phosphate Shuttle Flux Crucial for High‐Efficiency Fatty Acid Production in the Fast‐Growing Oleaginous Schizochytrium
Source: Adv Sci (Weinh). 2025 Sep 24;12(45):e10021. doi: 10.1002/advs.202510021 (PMC12677618; doi:10.1002/advs.202510021)
Supplement: Supplementary file 2 — Supplemental Data File [file ADVS-12-e10021-s003.zip › Source Data Fig. S7.xlsx]

## Sheet: Sheet1
Fig. S7B							Fig. S7C							Fig. S7D
				average	stdeva		ZW2-D-L2-10th				average	stdeva
dgat	1.1265	0.975769	0.909753	1.00401	0.111096		12	2	3.5	3.3	2.93333	0.814453		TFA				average	stdeva
	3.44016	2.10606	3.1614	2.90254	0.703713		24	10.2	9	10.9	10.0333	0.960902		ZW2-D-L2-10th	0.766038	0.739959	0.763608	0.756535	0.0144064
							36	13.1	12.2	13.1	12.8	0.519615		ZW2-D-L2	0.75749	0.74679	0.76717	0.75715	0.0101942
				average	stdeva		48	15.9	15.6	14.7	15.4	0.6245		TAG
lcas	0.95689	1.0285	1.0161	1.00049	0.0382678		60	18	17.3	18.2	17.8333	0.472582		ZW2-D-L2-10th	70.8363	72.592	69.3332	70.9205	1.63104
	3.30096	2.98388	2.74736	3.01073	0.277776									ZW2-D-L2	71.2239	70.7302	74.4974	72.1505	2.04746
							ZW2-D-L2
							12	4.5	4.5	4.7	4.56667	0.11547
							24	10.2	9.6	9.4	9.73333	0.416333
							36	13.2	12.8	12.8	12.9333	0.23094
							48	16.4	16.3	16.3	16.3333	0.057735
							60	16.7	16.4	16.5	16.5333	0.152753
